# Supplementary material for: Assessment of perineural spread in advanced cutaneous squamous cell carcinomas treated with immunotherapy
Source: Cancer Imaging. 2024 Mar 18;24:37. doi: 10.1186/s40644-024-00678-8 (PMC10949695; doi:10.1186/s40644-024-00678-8)
Supplement: Supplementary file 1 — Additional file 1. Response assessments for the entire cohort as per perineural spread (PNS), RECIST1.1 and PERCIST1.0 criteria. [file 40644_2024_678_MOESM1_ESM.xlsx]

## Sheet: Sheet1
Supplementary Table 1: Response assessments for the entire cohort as per perineural spread (PNS), RECIST1.1 and PERCIST1.0 criteria
Case Number	PNS <5 months	PNS 5-10 months	PNS >10 months	PNS >10 month (second radiologist review)	Final PNS assessment	RECIST1.1 <5 months	RECIST1.1 5-10 months	RECIST1.1 >10 months	Final RECIST1.1 assessment	Best PERCIST1.0 FDG-PET response
1	Pseudoprogression	PR	PR	PR	PR	Pseudoprogression	SD	PR	PR	SMD
2	PR	PR	PR	PR	PR	PR	PR	SD	CR	CMR
3	PR	PR	PR	PR	PR	SD	PR	PR	PR	CMR
4	PR	PR	PR	PR	CR	PR	PR	PR	PR	Nil
5	PR	PR	PR	PR	PR	Nil	SD	PR	PR	SMD
6	PR	PR	PR	PR	CR	PR	PR	PR	PR	CMR
7	PR	PR	PR	PR	PR	Nil	PR	PR	PR	CMR
8	PR	PR	PR	CR	PR	SD	SD	PR	PR	CMR
9	PR	PR	PR	PR	CR	PR	PR	PR	PR	CMR
10	PR	PR	PR	PR	CR	non-measurable	non-measurable	non-measurable	non-measurable	Nil
11	PR	PR	PR	PR	CR	PR	PR	PR	PR	CMR
12	PD	PD	PD	PD	PD	PD	PD	PD	PD	Nil
13	Pseudoprogression	Nil	Nil	Nil	Pseudoprogression	Pseudoprogression	Nil	Nil	Pseudoprogression	Nil
14	Nil	PR	Nil	Nil	PR	Nil	CR	Nil	CR	CMR
15	PR	PR	CR	CR	CR	PR	PR	CR	CR	CMR
16	Pseudoprogression	PR	PR	PR	CR	Pseudoprogression	CR	CR	CR	CMR
17	PR	Nil	PR	PR	PR	PR	Nil	PR	PR	CMR
18	PR	Nil	PR	PR	CR	non-measurable	non-measurable	non-measurable	non-measurable	CMR
19	SD	SD	SD	SD	SD	non-measurable	non-measurable	non-measurable	non-measurable	Nil
20	PR	Nil	Nil	Nil	PR	PD	Nil	Nil	PD	Nil
PNS - perineural spread
RECIST1.1 - Response Evaluation Criteria in Solid Tumors version 1.1
PERCIST 1.0 -Positron Emission Tomography Response Criteria 1.0
